# Supplementary material for: Simple but complex: aged care healthcare professionals’ perspectives on the design of a digital falls dashboard
Source: BMC Med Inform Decis Mak. 2025 Sep 29;25:347. doi: 10.1186/s12911-025-03135-z (PMC12482382; doi:10.1186/s12911-025-03135-z)
Supplement: Supplementary file 3 — Supplementary Material 3 [file 12911_2025_3135_MOESM3_ESM.xlsx]

## Sheet: Sheet1
Stakeholder	Catrgory of information	Information need	Inidcators
GPs and geriatricians	Facility specific falls data overview	What are the facility specific falls numbers for a given period of time	Total number of falls across facilities.
			Falls per individual facility.
			Falls requiring hospitalisation per facility.
			Types of falls (e.g., injurious vs non-injurious) per facility.
		How can we compare facilities interms of falls risk and identify the facilities need more attention	Falls rate per 1000 resident days
			Number of admissions during a specific time period
	Resident falls risk profiling	Who are the residents with higer falls risk and how they have progressed to the current state of risk	Categorisation of residents by fall risk (low, medium, high).
			Daily chnages in predictive risk percentage for individual residents.
			Trend analysis of fall risk over time.
		What should be done to reduce the increased falls risk	Evidence based recommendations based on risk factors
	Contributing factors for resident falls risk	What are the contributing factors to falls identified by staff through incident reports	Top contributing factors to falls incidents
		Whether these information is accurate or consistent in identifying causes of falls.	Falls incident time line with reported incident data
	Other resident-specific data	How often resident is falling?	Number of falls since admission vs within selected time periods.
		What is the health status and medication profile of the resident?	Number of medications currently taken.
			Profile data (e.g., photo, health conditions, dementia diagnosis).
		Do the resident has a risk of falls by the medication intake?	Medication influence on fall risk (e.g., use of sedatives like Temazepam).
		Clarification on whether fall data is cumulative (since admission) or within the chosen timeframe.	Ability to filter and analyze data within specific timeframes.
	Quality of Life	Does the resident participate in recreational, social, or physical activities?	Resident Participation in Activities (activity type and participation count)
		what are the trends in quality of life and activity participation by facility?	Average Quality of Life Score (per facility)
			Participation in activities (e.g., social, physical)at facility level related to quality of life
Residential aged care staff	Organizational and facility-level insights	How my facility is performing with regards to falls incidents compared to other facilities in the organisation	Facility specific falls rates over the time
			Percentage of different type of falls over time
			Average percentage of different types of falls at organisational level
		At what time most of the falls incidents are occuring in my facility	Total number of falls across the time of the day
	Resident specific falls risk	Which residents require increased daily attention due to recent changes in their risk status?	Probability of falling today for the resident
			Risk trend over time
			Risk profiles (low/medium/high)
	Resident specific falls event insights	What are the contributory factors for risk status?	Top contributing factors to falls risk
		What are the characteristics of the falls incidents faced by the resident	Most frequently injured body part(s) in falls
			Most common location of falls (e.g., resident room)
			Record of post-fall interventions taken or missed
			Most frequent time of falls
	Resident quality of life	Determine if and why a resident is not participating in activities	Attendance records per day or session.
		Identify sudden changes in participation as early warning signs.	Decline or increase in activity participation over time.
		How to track emotional and psychological state.	Label or score to reflect emotional state
